# Supplementary material for: Salivary Oxytocin Is Negatively Associated With Religious Faith in Japanese Non-Abrahamic People
Source: Front Psychol. 2021 Aug 26;12:705781. doi: 10.3389/fpsyg.2021.705781 (PMC8427280; doi:10.3389/fpsyg.2021.705781)
Supplement: Supplementary file 2 [file Data_Sheet_2.CSV]

ID	Age	Male	sOT	rlg_ctgry	rlg_support	rlg_contra	rlg_believe	rlg_weak	rlg_harmony	rlg_super
10056	46	0	36.37	5	3	2	2.4	2.4	2.71429	2.66667
10059	31	0	35	5	2.9	3	1.4	2.4	2.14286	2
10068	35	0	37.09	5	1.1	2.6	1.6	2.4	1.85714	1.66667
10076	22	0	106.71	5	2.6	3.2	2.4	3	2.42857	2.66667
10082	28	1	47.7	5	1	2.1	1	1.4	1	1.66667
10088	30	1	44.34	4	2.9	2.4	2.6	2.2	2.85714	2.66667
10091	20	1	32.39	4	3	2.9	2.6	2.6	2.57143	3
10112	53	1	53.01	2	3	2.9	2	2.4	3	2.33333
10117	37	0	47.02	5	2.2	2.2	2	2.6	2.71429	2.66667
10123	58	1	53.75	4	2.9	3	2.2	2.2	2.28571	2.66667
10125	24	0	31.25	4	3.3	1.7	2	2	2.57143	2.66667
10127	33	1	48.08	5	1.8	2.8	2	2.6	2.14286	2.33333
10130	37	0	44.48	3	2.5	2.3	2.6	2.2	2.28571	2
10132	38	0	117.1	5	1.5	3.4	2	2.8	1.14286	2.66667
10138	29	1	89.98	5	1	3.1	1	2.2	1	2.66667
10147	24	0	39.29	2	1.8	3.4	1.8	2.6	2.14286	3.66667
10159	59	1	30	6	2	2	2	2	2	2
10161	55	1	33.12	1	3.7	1.3	2.2	1.8	3.14286	3.66667
10165	30	0	30.27	5	2	2.5	2.4	2.4	2.14286	2.33333
10168	49	0	31.79	3	2.5	2.7	2.2	2.4	2.14286	3.33333
10170	53	0	45.33	4	3	2.3	3	1.8	2.71429	2.66667
10183	31	0	76.57	5	2.7	3.1	2.6	3.6	1.57143	3.33333
10189	40	1	18.58	3	2.8	2.6	1.8	1.6	2.71429	3.66667
10199	39	0	22.63	5	2	2.8	2.6	2.8	1.57143	1.66667
10217	33	1	39.43	2	2.7	2.4	2.6	2	2	2
10222	56	1	56.4	4	3.3	3.1	1.8	2.2	2.57143	2
10223	28	1	61.09	5	1	3.7	1	2.2	1	1
10225	39	0	94	4	2.7	2.1	2.8	2.2	2.85714	3
10227	35	0	21.12	5	3	2.5	2.6	2.6	2.71429	3.33333
10230	44	1	109.49	2	1.4	3.1	2.8	3.4	2.71429	3.33333
10232	44	0	57.91	5	3	2.1	2.4	2.4	3	3.33333
10235	44	0	16.99	2	3.3	3	2.4	2.8	3.14286	3.66667
10237	52	0	38.7	5	2.4	2.9	2	2.6	2.14286	2.66667
10244	33	0	62	2	2.2	2.7	2.6	2.4	2.57143	3.66667
10249	37	0	37.43	5	2.8	2.4	2	2.4	2.71429	2.33333
10252	28	1	23.96	5	1	1	1	1	1	1
10254	50	0	46.42	5	2.9	2.5	1	2.2	2.28571	2
10260	40	0	40.9	5	2.6	2.5	1.6	2.4	2.71429	2.33333
10264	36	0	50.41	5	2.8	2.8	3	2	2.42857	3.66667
10271	51	1	97.44	5	2	2.8	2.4	2.8	2	2.66667
10275	37	0	62.58	5	2.4	2.5	2.2	2.8	2.42857	1.66667
10277	23	1	46.58	4	2.9	2.6	2.2	2.6	2.85714	4
10278	47	0	25.77	5	2.2	2.9	3	2.6	2	3
10290	52	1	29.87	5	2.7	2.9	2	2.6	2.71429	2.66667
10293	58	0	44.31	5	2.5	2.7	2	2.4	2.71429	2.66667
10300	48	0	44.93	4	2.9	3	2.6	3	3	2.66667
10305	57	0	78.96	5	2.2	3	1	2.4	2	2.33333
10312	43	0	47.61	5	2.1	2.9	2	2	2.14286	2.66667
10322	30	0	25.12	4	2.7	2.8	2.4	3	2.57143	2.66667
10326	33	0	65.69	5	2.8	3	2.8	2.4	2.28571	3
10343	25	1	167.22	4	2.6	2.7	2.4	3.2	2.85714	3.33333
10344	51	1	96.05	5	1	3.8	1	3	1	3
10378	37	0	93.06	5	2.3	2.2	1.2	1.6	2	2.33333
10381	36	0	42.38	2	3.1	2.3	2.8	2.2	3.14286	3
10382	33	1	33.48	4	1.4	2.2	2.8	2.8	2.14286	3.66667
10386	29	0	43.76	5	2.8	3	1.8	2.6	2	3
10391	30	0	46.56	2	3	2.9	3	2.8	2.85714	2.33333
10393	50	1	39.09	4	3.4	3.5	3.8	2.6	3	3.33333
10394	48	1	52.33	3	1.6	3.1	1.4	2.6	2	1.33333
10404	29	1	101.8	5	1	2.1	1.6	2	1.28571	2
10423	51	1	25.72	4	2.3	2.4	4	1.8	3.71429	4
10432	43	0	50.02	3	2.7	2.2	3	3	3	2.66667
10433	51	0	43.46	5	2.8	3	1.8	2.4	1.71429	2.66667
10434	48	0	40.39	4	3.4	3.2	3.2	3	3.28571	3.33333
10437	46	0	43.25	3	2.8	2.4	2.6	2.6	2.57143	2.33333
10451	54	1	28.59	5	3	2.8	2	2	2.28571	2
10456	45	1	34.81	4	2.9	3.8	3	3	2.42857	3.66667
10458	42	1	44.7	6	1	3.7	3.2	3.4	1	2
10464	55	1	15.99	5	2.7	3.3	2.2	2.2	2.28571	2
10473	50	0	33.89	5	2.8	2.6	2	2.6	2.14286	2.33333
10476	29	0	24.54	5	1	1	1	1	1	1
10477	56	0	33.42	5	3	3	2.2	2.4	3	3.33333
10481	35	0	30.9	5	2.9	2.1	2.4	2.6	2.71429	2.66667
10486	53	0	26.14	4	2.7	2.4	3	2.2	3	2.33333
10488	23	0	62.26	5	2.7	2.8	3.4	2.8	2.14286	3.33333
10497	34	1	32.94	5	2.5	2.9	1.6	2.4	2.42857	1.66667
10501	51	1	51.55	4	3	2.2	2.2	1.6	3.14286	3
10503	58	0	39.04	5	2.4	2.5	2.4	2.2	2.14286	2.66667
10506	50	0	78.59	5	2.7	2.8	1.8	3	2.57143	2.66667
10518	51	0	24.51	4	2.5	2.2	2.4	2.4	2.14286	2
10525	49	1	38.27	5	1	1	1	1	1	1
10545	50	0	34.19	4	2.6	3	2.4	2.4	2.42857	3.66667
10547	57	0	32.21	5	2.8	2.9	1.8	2.6	2.85714	2.66667
10555	47	1	37.29	4	2.7	3	2.6	2.4	2.42857	2.66667
10567	48	0	21.44	3	3	2.5	3.2	2.8	3.14286	3
10569	48	0	90.36	5	2.8	3.1	1.2	2.4	2.71429	2.33333
10577	51	0	39.35	5	2.7	3.3	2.4	3.2	2.14286	3.33333
10593	49	0	15.52	4	4	3.5	2.6	3	3	2
10594	55	0	41.77	5	2.2	3	2.6	2.8	2.85714	2.66667
10597	37	1	60.12	5	1.8	4	2	2.6	2.14286	2
10602	45	0	63.16	5	2.9	2.9	1.6	3	2.28571	3.33333
10603	39	0	69.56	5	1	2.5	1	2.6	2.14286	1.33333
10610	53	1	26.2	5	3	2.5	2.4	2.4	2.85714	2.66667
10619	48	1	39.57	3	2.6	3.1	3.2	1.4	2.42857	4
10620	34	1	89.67	5	1	2.1	2.4	2.8	1	2.33333
10623	46	1	25.49	4	2.6	2.9	3	2.8	2.42857	2.66667
10626	42	0	66.54	4	2.7	3.5	2.8	2.8	2.85714	3
10629	39	1	80.57	5	2.5	3	1.4	3	2.42857	3
10630	32	0	28.04	5	2.5	1.7	2	2.2	2.14286	1.66667
10631	53	0	48.6	4	2.7	2	2.8	2.6	2.57143	2.33333
10644	35	1	32.17	5	2.3	2.7	2.2	2.2	2	2.33333
10651	41	1	69.17	4	2.5	3.1	2	2.2	2.71429	3
10663	24	1	33.64	5	2.1	2.1	1.2	2	2.28571	1.66667
10667	52	0	38.95	3	2.4	1.9	3	2.2	3.28571	2.66667
10668	32	1	37.62	5	3	2.3	1.2	2.2	2.71429	2.66667
10675	49	0	26.6	5	1.8	2.4	1.4	1.8	2	2.33333
10690	47	0	86.81	5	3.1	3.1	2.2	3	3	3
10696	44	0	23.1	5	2.7	2.7	2.8	2.6	2.28571	3
10711	25	0	136.5	5	1.8	3.8	2.2	4	1.85714	2.33333
10712	39	1	51.41	4	3.5	3.6	3	2	3	3.66667
10716	42	1	39.04	5	2.7	2.8	2.8	2.8	2.42857	3
10718	40	0	34.75	4	2.7	2.8	2.6	2.2	3	2
10722	48	1	51.48	4	3	3.4	3	3	3	3
10735	40	1	49.29	5	2.6	2.8	1.4	2.2	2	3
10738	26	0	27.06	5	2.5	2.5	2.4	2.4	2.57143	3
10744	37	1	56.28	5	2.6	2.6	2	2.6	2.57143	1.66667
10752	36	1	47.37	5	2.1	2.8	2.4	2.8	2	2.33333
10754	24	0	38.69	5	1.6	3.7	2	2.8	1.14286	2.33333
10755	24	0	63.95	5	2.4	3.2	1.4	1.8	1	1
10757	51	0	44.59	5	2.2	4	2.4	2.6	1.85714	2
10764	48	0	48.81	5	2	3.4	2	3.6	2	2
10778	36	1	53.77	5	2.7	3.9	1.6	2.8	2.57143	2.33333
10780	24	1	67.91	1	1.2	1	1.6	1	2.28571	3
10781	57	0	44.18	4	2.8	3.8	1	3.4	2.28571	2
10791	42	0	21.48	5	1.1	3.6	3	1.6	1.71429	2.33333
10808	46	1	32.52	4	2.8	3	1.8	3.2	3	2
10810	54	0	35.8	3	2.5	2.1	2.6	2.2	1.71429	1.66667
10819	36	1	40.47	5	2.8	3	1.4	2.6	1.57143	1.66667
10821	49	0	42.17	5	2.5	3.2	3	2.4	2.42857	2
10835	51	1	85.09	2	2.6	1.9	2.2	1.8	2.71429	2.66667
10838	34	1	33.63	5	1	2.3	1	1.6	1	1.66667
10847	51	0	43.42	3	2.7	2.1	2.8	2.2	2.85714	2.66667
10848	43	0	75.41	5	1.8	3.1	2	2.4	1	2.66667
10849	57	1	29.93	5	2.8	2.7	2.2	2.6	2.85714	3.33333
10850	32	0	47.32	6	1.9	2.7	2.2	1.4	2.57143	3
10854	40	1	40.63	5	2.2	2.5	1.2	2.6	2	2
10863	50	0	45.72	2	3.5	2.4	2.8	1.8	2.85714	3.33333
10868	22	0	30.19	5	2.5	2.4	1.8	2.4	2.28571	2.33333
20932	55	1	40.01	2	3	2.1	3.6	1.6	3.42857	4
20936	37	0	62.95	3	2.6	2.9	2.8	2.2	3	3
20944	57	1	46.83	4	3	2.2	2	2.2	3	2.33333
20954	59	0	25.79	4	2.4	2.4	1.4	1.4	2.85714	1.66667
20982	27	1	40.74	5	2.9	3.6	1	2.2	2.85714	2.66667
20992	32	1	49.99	5	1	3.5	1.2	2.8	1.28571	1.66667
21013	34	1	66.94	5	2	2.9	2.4	2.8	2	2
21049	53	0	19.81	4	2.1	2.6	3	1.6	2.57143	3.66667
21050	35	1	40.68	5	3	3	2.4	2.8	2.71429	2.33333
21055	56	1	53.24	1	3.9	1.9	1.6	2	3	3
21057	53	1	79.92	4	2	2.5	2	2.2	2.42857	2
21070	44	1	165.36	5	2	2	2	2	2	2
21076	46	1	34.1	5	2.1	2.6	1	2.2	1.14286	3
21090	58	0	77.2	5	2	3.4	2	2.4	2.14286	2.66667
21100	25	0	41.2	5	3.1	2.3	2	2.4	2.71429	2.33333
21125	54	1	48.02	4	3.1	3.7	2.8	2	2.85714	4
21129	36	1	74.31	6	1	3.9	1.2	2	1	1.33333
21135	49	1	28.08	4	2.2	2.4	2.6	2.6	2	2
21150	43	1	28.31	4	2.8	2.9	2.8	2.4	2.85714	4
21159	45	1	45.38	5	1.4	2.8	2.6	3.2	2.28571	2.33333
21161	31	1	31.7	3	3	2.8	2.2	3	2.85714	2.66667
21230	52	1	66.59	5	1.4	4	1	3	2.57143	2
21260	44	1	23.94	3	2.7	2.5	3.2	1.4	2.71429	2.66667
21269	56	1	35.79	2	3	2.5	2.4	3	2.85714	3
21273	31	1	49.84	4	2.8	2.7	2	2.8	2.85714	3.33333
21278	32	0	69.74	5	2.4	3	2	2.6	2.28571	2.33333
21281	40	0	29.72	4	2.8	3	2.2	2.4	2.71429	3
21289	58	1	25.52	4	3	2.2	2.8	2.6	3	2.66667
21298	29	0	26.76	5	2.3	2	2.6	2	2	2.66667
21331	27	1	100.61	4	2.7	3	2.8	2.2	3	3
21351	28	1	36.04	5	1	1	1	1	1	1
21360	46	1	51.4	4	2.8	3.3	2.2	3.4	2.71429	2.66667
21381	47	1	32.5	5	2.1	2.4	2	2.4	2.14286	3
21389	34	0	38.81	5	2.7	2.2	2.6	2	2.71429	2.33333
21391	52	1	91.78	2	2.4	1.3	2.6	1	3.28571	3
21394	33	0	26.59	5	2.6	1.4	2	1.8	2.28571	2
21402	52	1	41.3	3	3.4	2.9	2.8	2.2	3.42857	2.66667
21413	26	0	44.18	3	2.2	3.8	1.4	2.2	2	3
21420	51	1	46.08	5	1.8	3.2	2.6	3	3	3
21424	23	0	27.98	4	2.6	3.7	2	3.4	2.28571	2.66667
21444	29	1	40.73	5	3.3	2.9	2.4	2.6	2.42857	3.66667
21472	52	0	60.89	4	3	3.2	1.6	2.8	3	1.33333
21473	29	1	92.08	4	3.7	2.4	2	3	3	3.33333
21500	44	1	37.46	4	3	2.9	3	2.6	3	3
21516	43	1	41.33	5	1	3.7	1	2.8	1	2.66667
21549	29	0	17.98	5	3.1	3.6	1.8	2.6	2.71429	3
21552	36	0	89.18	5	2.5	3.3	2	2.6	2.28571	3
21554	22	1	37.72	4	2.5	3.2	1.8	2.8	2.42857	3.33333
21555	32	1	31.9	5	2	2.3	2	2	2	2.33333
21571	54	1	32.83	2	3	2.2	1.8	2	2.85714	3
21577	50	1	36.76	4	2.9	2.7	2	1.8	3	4
21578	22	0	24.87	4	3	2.9	3.4	3.4	2.57143	3.33333
21594	45	1	62.37	5	2.1	3.4	1.6	3.4	2.71429	2.33333
21617	45	0	41.05	5	1.9	3.7	2.4	3.6	2.28571	2.33333
21634	48	1	53.32	4	3	3	3.2	2.4	3.14286	3
21637	49	0	43.69	4	3	3.2	3	3	3	3
21654	28	0	28.81	5	2	3.2	2.4	2.2	2.28571	3.33333
21661	46	1	80.55	6	1.6	4	1	3.2	1	1.66667
21667	57	0	73.54	4	2.6	2.8	2.8	2.2	2.71429	2.66667
21688	44	1	39.87	4	2.3	3	2.8	2.4	2.14286	3
21690	55	0	29.17	2	2.8	2.9	2.6	2.8	2.85714	3
21729	36	1	34.42	4	1	3.6	1	2.2	1.57143	2.33333
